# Supplementary material for: Properly Substituted Benzimidazoles as a New Promising Class of Nicotinate Phosphoribosyltransferase (NAPRT) Modulators
Source: Pharmaceuticals (Basel). 2023 Jan 27;16(2):189. doi: 10.3390/ph16020189 (PMC9967085; doi:10.3390/ph16020189)
Supplement: Supplementary file 1 [file pharmaceuticals-16-00189-s001.zip]

Archive with 1 entries (1 files):
- pharmaceuticals-2144882-supplementary.pdf
